# Supplementary material for: Machine learning-assisted high-content imaging analysis of 3D MCF7 microtissues for estrogenic effect prediction
Source: Sci Rep. 2024 Feb 6;14:2999. doi: 10.1038/s41598-024-53323-6 (PMC10844358; doi:10.1038/s41598-024-53323-6)
Supplement: Supplementary file 4 — Supplementary Information 4. [file 41598_2024_53323_MOESM4_ESM.xlsx]

## Sheet: Sheet2
Row
Column
Plane
Timepoint
Field
Object No
X
Y
Bounding Box
Position X [µm]
Position Y [µm]
Compound
Concentration
Cell Type
Cell Count
ROI No
Intensity Final spheroid Alexa 568 Mean	Calculate intensity properties
Intensity Image Region Hoeschst Mean	Calculate intensity properties
Final spheroid Area [µm²]	Calculate morphology properties: standard
Final spheroid Roundness	Calculate morphology properties: standard
Final spheroid Width [µm]	Calculate morphology properties: standard
Final spheroid Length [µm]	Calculate morphology properties: standard
Final spheroid Ratio Width to Length	Calculate morphology properties: standard
Final spheroid Symmetry 02	Calculate morphology properties: STAR, symmetry
Final spheroid Symmetry 03	Calculate morphology properties: STAR, symmetry
Final spheroid Symmetry 04	Calculate morphology properties: STAR, symmetry
Final spheroid Symmetry 05	Calculate morphology properties: STAR, symmetry
Final spheroid Symmetry 12	Calculate morphology properties: STAR, symmetry
Final spheroid Symmetry 13	Calculate morphology properties: STAR, symmetry
Final spheroid Symmetry 14	Calculate morphology properties: STAR, symmetry
Final spheroid Symmetry 15	Calculate morphology properties: STAR, symmetry
Final spheroid Threshold Compactness 30%	Calculate morphology properties: STAR, threshold compactness
Final spheroid Threshold Compactness 40%	Calculate morphology properties: STAR, threshold compactness
Final spheroid Threshold Compactness 50%	Calculate morphology properties: STAR, threshold compactness
Final spheroid Threshold Compactness 60%	Calculate morphology properties: STAR, threshold compactness
Final spheroid Axial Small Length	Calculate morphology properties: STAR, axial
Final spheroid Axial Length Ratio	Calculate morphology properties: STAR, axial
Final spheroid Radial Mean	Calculate morphology properties: STAR, radial
Final spheroid Radial Relative Deviation	Calculate morphology properties: STAR, radial
Final spheroid Profile 1/5	Calculate morphology properties: STAR, profile with profile inner region selected
Final spheroid Profile 2/5	Calculate morphology properties: STAR, profile with profile inner region selected
Final spheroid Profile 3/5	Calculate morphology properties: STAR, profile with profile inner region selected
Final spheroid Profile 4/5	Calculate morphology properties: STAR, profile with profile inner region selected
Final spheroid Profile 5/5	Calculate morphology properties: STAR, profile with profile inner region selected
Final spheroid Symmetry 02 SP-Filter	Calculate morphology properties: STAR, all features from block one for sliding parabola checkbox
Final spheroid Symmetry 03 SP-Filter	Calculate morphology properties: STAR, all features from block one for sliding parabola checkbox
Final spheroid Symmetry 04 SP-Filter	Calculate morphology properties: STAR, all features from block one for sliding parabola checkbox
Final spheroid Symmetry 05 SP-Filter	Calculate morphology properties: STAR, all features from block one for sliding parabola checkbox
Final spheroid Symmetry 12 SP-Filter	Calculate morphology properties: STAR, all features from block one for sliding parabola checkbox
Final spheroid Symmetry 13 SP-Filter	Calculate morphology properties: STAR, all features from block one for sliding parabola checkbox
Final spheroid Symmetry 14 SP-Filter	Calculate morphology properties: STAR, all features from block one for sliding parabola checkbox
Final spheroid Symmetry 15 SP-Filter	Calculate morphology properties: STAR, all features from block one for sliding parabola checkbox
Final spheroid Threshold Compactness 30% SP-Filter	Calculate morphology properties: STAR, all features from block one for sliding parabola checkbox
Final spheroid Threshold Compactness 40% SP-Filter	Calculate morphology properties: STAR, all features from block one for sliding parabola checkbox
Final spheroid Threshold Compactness 50% SP-Filter	Calculate morphology properties: STAR, all features from block one for sliding parabola checkbox
Final spheroid Threshold Compactness 60% SP-Filter	Calculate morphology properties: STAR, all features from block one for sliding parabola checkbox
Final spheroid Axial Small Length SP-Filter	Calculate morphology properties: STAR, all features from block one for sliding parabola checkbox
Final spheroid Axial Length Ratio SP-Filter	Calculate morphology properties: STAR, all features from block one for sliding parabola checkbox
Final spheroid Radial Mean SP-Filter	Calculate morphology properties: STAR, all features from block one for sliding parabola checkbox
Final spheroid Radial Relative Deviation SP-Filter	Calculate morphology properties: STAR, all features from block one for sliding parabola checkbox
Final spheroid Radial Mean Ratio SP-Filter	Calculate morphology properties: STAR, all features from block one for sliding parabola checkbox
Final spheroid Profile 1/5 SP-Filter	Calculate morphology properties: STAR, all features from block one for sliding parabola checkbox
Final spheroid Profile 2/5 SP-Filter	Calculate morphology properties: STAR, all features from block one for sliding parabola checkbox
Final spheroid Profile 3/5 SP-Filter	Calculate morphology properties: STAR, all features from block one for sliding parabola checkbox
Final spheroid Profile 4/5 SP-Filter	Calculate morphology properties: STAR, all features from block one for sliding parabola checkbox
Final spheroid Profile 5/5 SP-Filter	Calculate morphology properties: STAR, all features from block one for sliding parabola checkbox
Final spheroid Symmetry 02 SER-Bright	Calculate morphology properties: STAR, all features from block one for specific SER feature
Final spheroid Symmetry 03 SER-Bright	Calculate morphology properties: STAR, all features from block one for specific SER feature
Final spheroid Symmetry 04 SER-Bright	Calculate morphology properties: STAR, all features from block one for specific SER feature
Final spheroid Symmetry 05 SER-Bright	Calculate morphology properties: STAR, all features from block one for specific SER feature
Final spheroid Symmetry 12 SER-Bright	Calculate morphology properties: STAR, all features from block one for specific SER feature
Final spheroid Symmetry 13 SER-Bright	Calculate morphology properties: STAR, all features from block one for specific SER feature
Final spheroid Symmetry 14 SER-Bright	Calculate morphology properties: STAR, all features from block one for specific SER feature
Final spheroid Symmetry 15 SER-Bright	Calculate morphology properties: STAR, all features from block one for specific SER feature
Final spheroid Threshold Compactness 30% SER-Bright	Calculate morphology properties: STAR, all features from block one for specific SER feature
Final spheroid Threshold Compactness 40% SER-Bright	Calculate morphology properties: STAR, all features from block one for specific SER feature
Final spheroid Threshold Compactness 50% SER-Bright	Calculate morphology properties: STAR, all features from block one for specific SER feature
Final spheroid Threshold Compactness 60% SER-Bright	Calculate morphology properties: STAR, all features from block one for specific SER feature
Final spheroid Axial Small Length SER-Bright	Calculate morphology properties: STAR, all features from block one for specific SER feature
Final spheroid Axial Length Ratio SER-Bright	Calculate morphology properties: STAR, all features from block one for specific SER feature
Final spheroid Radial Mean SER-Bright	Calculate morphology properties: STAR, all features from block one for specific SER feature
Final spheroid Radial Relative Deviation SER-Bright	Calculate morphology properties: STAR, all features from block one for specific SER feature
Final spheroid Radial Mean Ratio SER-Bright	Calculate morphology properties: STAR, all features from block one for specific SER feature
Final spheroid Profile 1/5 SER-Bright	Calculate morphology properties: STAR, all features from block one for specific SER feature
Final spheroid Profile 2/5 SER-Bright	Calculate morphology properties: STAR, all features from block one for specific SER feature
Final spheroid Profile 3/5 SER-Bright	Calculate morphology properties: STAR, all features from block one for specific SER feature
Final spheroid Profile 4/5 SER-Bright	Calculate morphology properties: STAR, all features from block one for specific SER feature
Final spheroid Profile 5/5 SER-Bright	Calculate morphology properties: STAR, all features from block one for specific SER feature
Final spheroid Symmetry 02 SER-Dark	Calculate morphology properties: STAR, all features from block one for specific SER feature
Final spheroid Symmetry 03 SER-Dark	Calculate morphology properties: STAR, all features from block one for specific SER feature
Final spheroid Symmetry 04 SER-Dark	Calculate morphology properties: STAR, all features from block one for specific SER feature
Final spheroid Symmetry 05 SER-Dark	Calculate morphology properties: STAR, all features from block one for specific SER feature
Final spheroid Symmetry 12 SER-Dark	Calculate morphology properties: STAR, all features from block one for specific SER feature
Final spheroid Symmetry 13 SER-Dark	Calculate morphology properties: STAR, all features from block one for specific SER feature
Final spheroid Symmetry 14 SER-Dark	Calculate morphology properties: STAR, all features from block one for specific SER feature
Final spheroid Symmetry 15 SER-Dark	Calculate morphology properties: STAR, all features from block one for specific SER feature
Final spheroid Threshold Compactness 30% SER-Dark	Calculate morphology properties: STAR, all features from block one for specific SER feature
Final spheroid Threshold Compactness 40% SER-Dark	Calculate morphology properties: STAR, all features from block one for specific SER feature
Final spheroid Threshold Compactness 50% SER-Dark	Calculate morphology properties: STAR, all features from block one for specific SER feature
Final spheroid Threshold Compactness 60% SER-Dark	Calculate morphology properties: STAR, all features from block one for specific SER feature
Final spheroid Axial Small Length SER-Dark	Calculate morphology properties: STAR, all features from block one for specific SER feature
Final spheroid Axial Length Ratio SER-Dark	Calculate morphology properties: STAR, all features from block one for specific SER feature
Final spheroid Radial Mean SER-Dark	Calculate morphology properties: STAR, all features from block one for specific SER feature
Final spheroid Radial Relative Deviation SER-Dark	Calculate morphology properties: STAR, all features from block one for specific SER feature
Final spheroid Radial Mean Ratio SER-Dark	Calculate morphology properties: STAR, all features from block one for specific SER feature
Final spheroid Profile 1/5 SER-Dark	Calculate morphology properties: STAR, all features from block one for specific SER feature
Final spheroid Profile 2/5 SER-Dark	Calculate morphology properties: STAR, all features from block one for specific SER feature
Final spheroid Profile 3/5 SER-Dark	Calculate morphology properties: STAR, all features from block one for specific SER feature
Final spheroid Profile 4/5 SER-Dark	Calculate morphology properties: STAR, all features from block one for specific SER feature
Final spheroid Profile 5/5 SER-Dark	Calculate morphology properties: STAR, all features from block one for specific SER feature
Final spheroid Symmetry 02 SER-Ridge	Calculate morphology properties: STAR, all features from block one for specific SER feature
Final spheroid Symmetry 03 SER-Ridge	Calculate morphology properties: STAR, all features from block one for specific SER feature
Final spheroid Symmetry 04 SER-Ridge	Calculate morphology properties: STAR, all features from block one for specific SER feature
Final spheroid Symmetry 05 SER-Ridge	Calculate morphology properties: STAR, all features from block one for specific SER feature
Final spheroid Symmetry 12 SER-Ridge	Calculate morphology properties: STAR, all features from block one for specific SER feature
Final spheroid Symmetry 13 SER-Ridge	Calculate morphology properties: STAR, all features from block one for specific SER feature
Final spheroid Symmetry 14 SER-Ridge	Calculate morphology properties: STAR, all features from block one for specific SER feature
Final spheroid Symmetry 15 SER-Ridge	Calculate morphology properties: STAR, all features from block one for specific SER feature
Final spheroid Threshold Compactness 30% SER-Ridge	Calculate morphology properties: STAR, all features from block one for specific SER feature
Final spheroid Threshold Compactness 40% SER-Ridge	Calculate morphology properties: STAR, all features from block one for specific SER feature
Final spheroid Threshold Compactness 50% SER-Ridge	Calculate morphology properties: STAR, all features from block one for specific SER feature
Final spheroid Threshold Compactness 60% SER-Ridge	Calculate morphology properties: STAR, all features from block one for specific SER feature
Final spheroid Axial Small Length SER-Ridge	Calculate morphology properties: STAR, all features from block one for specific SER feature
Final spheroid Axial Length Ratio SER-Ridge	Calculate morphology properties: STAR, all features from block one for specific SER feature
Final spheroid Radial Mean SER-Ridge	Calculate morphology properties: STAR, all features from block one for specific SER feature
Final spheroid Radial Relative Deviation SER-Ridge	Calculate morphology properties: STAR, all features from block one for specific SER feature
Final spheroid Radial Mean Ratio SER-Ridge	Calculate morphology properties: STAR, all features from block one for specific SER feature
Final spheroid Profile 1/5 SER-Ridge	Calculate morphology properties: STAR, all features from block one for specific SER feature
Final spheroid Profile 2/5 SER-Ridge	Calculate morphology properties: STAR, all features from block one for specific SER feature
Final spheroid Profile 3/5 SER-Ridge	Calculate morphology properties: STAR, all features from block one for specific SER feature
Final spheroid Profile 4/5 SER-Ridge	Calculate morphology properties: STAR, all features from block one for specific SER feature
Final spheroid Profile 5/5 SER-Ridge	Calculate morphology properties: STAR, all features from block one for specific SER feature
Final spheroid Symmetry 02 SER-Valley	Calculate morphology properties: STAR, all features from block one for specific SER feature
Final spheroid Symmetry 03 SER-Valley	Calculate morphology properties: STAR, all features from block one for specific SER feature
Final spheroid Symmetry 04 SER-Valley	Calculate morphology properties: STAR, all features from block one for specific SER feature
Final spheroid Symmetry 05 SER-Valley	Calculate morphology properties: STAR, all features from block one for specific SER feature
Final spheroid Symmetry 12 SER-Valley	Calculate morphology properties: STAR, all features from block one for specific SER feature
Final spheroid Symmetry 13 SER-Valley	Calculate morphology properties: STAR, all features from block one for specific SER feature
Final spheroid Symmetry 14 SER-Valley	Calculate morphology properties: STAR, all features from block one for specific SER feature
Final spheroid Symmetry 15 SER-Valley	Calculate morphology properties: STAR, all features from block one for specific SER feature
Final spheroid Threshold Compactness 30% SER-Valley	Calculate morphology properties: STAR, all features from block one for specific SER feature
Final spheroid Threshold Compactness 40% SER-Valley	Calculate morphology properties: STAR, all features from block one for specific SER feature
Final spheroid Threshold Compactness 50% SER-Valley	Calculate morphology properties: STAR, all features from block one for specific SER feature
Final spheroid Threshold Compactness 60% SER-Valley	Calculate morphology properties: STAR, all features from block one for specific SER feature
Final spheroid Axial Small Length SER-Valley	Calculate morphology properties: STAR, all features from block one for specific SER feature
Final spheroid Axial Length Ratio SER-Valley	Calculate morphology properties: STAR, all features from block one for specific SER feature
Final spheroid Radial Mean SER-Valley	Calculate morphology properties: STAR, all features from block one for specific SER feature
Final spheroid Radial Relative Deviation SER-Valley	Calculate morphology properties: STAR, all features from block one for specific SER feature
Final spheroid Radial Mean Ratio SER-Valley	Calculate morphology properties: STAR, all features from block one for specific SER feature
Final spheroid Profile 1/5 SER-Valley	Calculate morphology properties: STAR, all features from block one for specific SER feature
Final spheroid Profile 2/5 SER-Valley	Calculate morphology properties: STAR, all features from block one for specific SER feature
Final spheroid Profile 3/5 SER-Valley	Calculate morphology properties: STAR, all features from block one for specific SER feature
Final spheroid Profile 4/5 SER-Valley	Calculate morphology properties: STAR, all features from block one for specific SER feature
Final spheroid Profile 5/5 SER-Valley	Calculate morphology properties: STAR, all features from block one for specific SER feature
Final spheroid Symmetry 02 SER-Spot	Calculate morphology properties: STAR, all features from block one for specific SER feature
Final spheroid Symmetry 03 SER-Spot	Calculate morphology properties: STAR, all features from block one for specific SER feature
Final spheroid Symmetry 04 SER-Spot	Calculate morphology properties: STAR, all features from block one for specific SER feature
Final spheroid Symmetry 05 SER-Spot	Calculate morphology properties: STAR, all features from block one for specific SER feature
Final spheroid Symmetry 12 SER-Spot	Calculate morphology properties: STAR, all features from block one for specific SER feature
Final spheroid Symmetry 13 SER-Spot	Calculate morphology properties: STAR, all features from block one for specific SER feature
Final spheroid Symmetry 14 SER-Spot	Calculate morphology properties: STAR, all features from block one for specific SER feature
Final spheroid Symmetry 15 SER-Spot	Calculate morphology properties: STAR, all features from block one for specific SER feature
Final spheroid Threshold Compactness 30% SER-Spot	Calculate morphology properties: STAR, all features from block one for specific SER feature
Final spheroid Threshold Compactness 40% SER-Spot	Calculate morphology properties: STAR, all features from block one for specific SER feature
Final spheroid Threshold Compactness 50% SER-Spot	Calculate morphology properties: STAR, all features from block one for specific SER feature
Final spheroid Threshold Compactness 60% SER-Spot	Calculate morphology properties: STAR, all features from block one for specific SER feature
Final spheroid Axial Small Length SER-Spot	Calculate morphology properties: STAR, all features from block one for specific SER feature
Final spheroid Axial Length Ratio SER-Spot	Calculate morphology properties: STAR, all features from block one for specific SER feature
Final spheroid Radial Mean SER-Spot	Calculate morphology properties: STAR, all features from block one for specific SER feature
Final spheroid Radial Relative Deviation SER-Spot	Calculate morphology properties: STAR, all features from block one for specific SER feature
Final spheroid Radial Mean Ratio SER-Spot	Calculate morphology properties: STAR, all features from block one for specific SER feature
Final spheroid Profile 1/5 SER-Spot	Calculate morphology properties: STAR, all features from block one for specific SER feature
Final spheroid Profile 2/5 SER-Spot	Calculate morphology properties: STAR, all features from block one for specific SER feature
Final spheroid Profile 3/5 SER-Spot	Calculate morphology properties: STAR, all features from block one for specific SER feature
Final spheroid Profile 4/5 SER-Spot	Calculate morphology properties: STAR, all features from block one for specific SER feature
Final spheroid Profile 5/5 SER-Spot	Calculate morphology properties: STAR, all features from block one for specific SER feature
Final spheroid Symmetry 02 SER-Hole	Calculate morphology properties: STAR, all features from block one for specific SER feature
Final spheroid Symmetry 03 SER-Hole	Calculate morphology properties: STAR, all features from block one for specific SER feature
Final spheroid Symmetry 04 SER-Hole	Calculate morphology properties: STAR, all features from block one for specific SER feature
Final spheroid Symmetry 05 SER-Hole	Calculate morphology properties: STAR, all features from block one for specific SER feature
Final spheroid Symmetry 12 SER-Hole	Calculate morphology properties: STAR, all features from block one for specific SER feature
Final spheroid Symmetry 13 SER-Hole	Calculate morphology properties: STAR, all features from block one for specific SER feature
Final spheroid Symmetry 14 SER-Hole	Calculate morphology properties: STAR, all features from block one for specific SER feature
Final spheroid Symmetry 15 SER-Hole	Calculate morphology properties: STAR, all features from block one for specific SER feature
Final spheroid Threshold Compactness 30% SER-Hole	Calculate morphology properties: STAR, all features from block one for specific SER feature
Final spheroid Threshold Compactness 40% SER-Hole	Calculate morphology properties: STAR, all features from block one for specific SER feature
Final spheroid Threshold Compactness 50% SER-Hole	Calculate morphology properties: STAR, all features from block one for specific SER feature
Final spheroid Threshold Compactness 60% SER-Hole	Calculate morphology properties: STAR, all features from block one for specific SER feature
Final spheroid Axial Small Length SER-Hole	Calculate morphology properties: STAR, all features from block one for specific SER feature
Final spheroid Axial Length Ratio SER-Hole	Calculate morphology properties: STAR, all features from block one for specific SER feature
Final spheroid Radial Mean SER-Hole	Calculate morphology properties: STAR, all features from block one for specific SER feature
Final spheroid Radial Relative Deviation SER-Hole	Calculate morphology properties: STAR, all features from block one for specific SER feature
Final spheroid Radial Mean Ratio SER-Hole	Calculate morphology properties: STAR, all features from block one for specific SER feature
Final spheroid Profile 1/5 SER-Hole	Calculate morphology properties: STAR, all features from block one for specific SER feature
Final spheroid Profile 2/5 SER-Hole	Calculate morphology properties: STAR, all features from block one for specific SER feature
Final spheroid Profile 3/5 SER-Hole	Calculate morphology properties: STAR, all features from block one for specific SER feature
Final spheroid Profile 4/5 SER-Hole	Calculate morphology properties: STAR, all features from block one for specific SER feature
Final spheroid Profile 5/5 SER-Hole	Calculate morphology properties: STAR, all features from block one for specific SER feature
Final spheroid Symmetry 02 SER-Saddle	Calculate morphology properties: STAR, all features from block one for specific SER feature
Final spheroid Symmetry 03 SER-Saddle	Calculate morphology properties: STAR, all features from block one for specific SER feature
Final spheroid Symmetry 04 SER-Saddle	Calculate morphology properties: STAR, all features from block one for specific SER feature
Final spheroid Symmetry 05 SER-Saddle	Calculate morphology properties: STAR, all features from block one for specific SER feature
Final spheroid Symmetry 12 SER-Saddle	Calculate morphology properties: STAR, all features from block one for specific SER feature
Final spheroid Symmetry 13 SER-Saddle	Calculate morphology properties: STAR, all features from block one for specific SER feature
Final spheroid Symmetry 14 SER-Saddle	Calculate morphology properties: STAR, all features from block one for specific SER feature
Final spheroid Symmetry 15 SER-Saddle	Calculate morphology properties: STAR, all features from block one for specific SER feature
Final spheroid Threshold Compactness 30% SER-Saddle	Calculate morphology properties: STAR, all features from block one for specific SER feature
Final spheroid Threshold Compactness 40% SER-Saddle	Calculate morphology properties: STAR, all features from block one for specific SER feature
Final spheroid Threshold Compactness 50% SER-Saddle	Calculate morphology properties: STAR, all features from block one for specific SER feature
Final spheroid Threshold Compactness 60% SER-Saddle	Calculate morphology properties: STAR, all features from block one for specific SER feature
Final spheroid Axial Small Length SER-Saddle	Calculate morphology properties: STAR, all features from block one for specific SER feature
Final spheroid Axial Length Ratio SER-Saddle	Calculate morphology properties: STAR, all features from block one for specific SER feature
Final spheroid Radial Mean SER-Saddle	Calculate morphology properties: STAR, all features from block one for specific SER feature
Final spheroid Radial Relative Deviation SER-Saddle	Calculate morphology properties: STAR, all features from block one for specific SER feature
Final spheroid Radial Mean Ratio SER-Saddle	Calculate morphology properties: STAR, all features from block one for specific SER feature
Final spheroid Profile 1/5 SER-Saddle	Calculate morphology properties: STAR, all features from block one for specific SER feature
Final spheroid Profile 2/5 SER-Saddle	Calculate morphology properties: STAR, all features from block one for specific SER feature
Final spheroid Profile 3/5 SER-Saddle	Calculate morphology properties: STAR, all features from block one for specific SER feature
Final spheroid Profile 4/5 SER-Saddle	Calculate morphology properties: STAR, all features from block one for specific SER feature
Final spheroid Profile 5/5 SER-Saddle	Calculate morphology properties: STAR, all features from block one for specific SER feature
Final spheroid Symmetry 02 SER-Edge	Calculate morphology properties: STAR, all features from block one for specific SER feature
Final spheroid Symmetry 03 SER-Edge	Calculate morphology properties: STAR, all features from block one for specific SER feature
Final spheroid Symmetry 04 SER-Edge	Calculate morphology properties: STAR, all features from block one for specific SER feature
Final spheroid Symmetry 05 SER-Edge	Calculate morphology properties: STAR, all features from block one for specific SER feature
Final spheroid Symmetry 12 SER-Edge	Calculate morphology properties: STAR, all features from block one for specific SER feature
Final spheroid Symmetry 13 SER-Edge	Calculate morphology properties: STAR, all features from block one for specific SER feature
Final spheroid Symmetry 14 SER-Edge	Calculate morphology properties: STAR, all features from block one for specific SER feature
Final spheroid Symmetry 15 SER-Edge	Calculate morphology properties: STAR, all features from block one for specific SER feature
Final spheroid Threshold Compactness 30% SER-Edge	Calculate morphology properties: STAR, all features from block one for specific SER feature
Final spheroid Threshold Compactness 40% SER-Edge	Calculate morphology properties: STAR, all features from block one for specific SER feature
Final spheroid Threshold Compactness 50% SER-Edge	Calculate morphology properties: STAR, all features from block one for specific SER feature
Final spheroid Threshold Compactness 60% SER-Edge	Calculate morphology properties: STAR, all features from block one for specific SER feature
Final spheroid Axial Small Length SER-Edge	Calculate morphology properties: STAR, all features from block one for specific SER feature
Final spheroid Axial Length Ratio SER-Edge	Calculate morphology properties: STAR, all features from block one for specific SER feature
Final spheroid Radial Mean SER-Edge	Calculate morphology properties: STAR, all features from block one for specific SER feature
Final spheroid Radial Relative Deviation SER-Edge	Calculate morphology properties: STAR, all features from block one for specific SER feature
Final spheroid Radial Mean Ratio SER-Edge	Calculate morphology properties: STAR, all features from block one for specific SER feature
Final spheroid Profile 1/5 SER-Edge	Calculate morphology properties: STAR, all features from block one for specific SER feature
Final spheroid Profile 2/5 SER-Edge	Calculate morphology properties: STAR, all features from block one for specific SER feature
Final spheroid Profile 3/5 SER-Edge	Calculate morphology properties: STAR, all features from block one for specific SER feature
Final spheroid Profile 4/5 SER-Edge	Calculate morphology properties: STAR, all features from block one for specific SER feature
Final spheroid Profile 5/5 SER-Edge	Calculate morphology properties: STAR, all features from block one for specific SER feature
Image Region SER Spot 1 px	calculate texture properties, SER
Image Region SER Hole 1 px	calculate texture properties, SER
Image Region SER Edge 1 px	calculate texture properties, SER
Image Region SER Ridge 1 px	calculate texture properties, SER
Image Region SER Valley 1 px	calculate texture properties, SER
Image Region SER Saddle 1 px	calculate texture properties, SER
Image Region SER Bright 1 px	calculate texture properties, SER
Image Region SER Dark 1 px	calculate texture properties, SER
Image Region Haralick Correlation 1 px	calculate texture properties, haralick features
Image Region Haralick Contrast 1 px	calculate texture properties, haralick features
Image Region Haralick Sum Variance 1 px	calculate texture properties, haralick features
Image Region Haralick Homogeneity 1 px	calculate texture properties, haralick features
Image Region Gabor Min 2 px w2	calculate texture properties, gabor
Image Region Gabor Max 2 px w2	calculate texture properties, gabor
Number of Final Nuclei- per Object
Nucleus Area [µm²]- Mean per Object
Nucleus Width [µm]- Mean per Object
Nucleus Length [µm]- Mean per Object
Intensity Nuclei hoechst Mean- Mean per Object
Nucleus Area [µm²] (2)- Mean per Object
Nucleus Roundness- Mean per Object
Nucleus Width [µm] (2)- Mean per Object
Nucleus Length [µm] (2)- Mean per Object
Nucleus Ratio Width to Length- Mean per Object
Nucleus Symmetry 02 - Mean per Object
Nucleus Symmetry 03 - Mean per Object
Nucleus Symmetry 04 - Mean per Object
Nucleus Symmetry 05 - Mean per Object
Nucleus Symmetry 12 - Mean per Object
Nucleus Symmetry 13 - Mean per Object
Nucleus Symmetry 14 - Mean per Object
Nucleus Symmetry 15 - Mean per Object
Nucleus Threshold Compactness 30% - Mean per Object
Nucleus Threshold Compactness 40% - Mean per Object
Nucleus Threshold Compactness 50% - Mean per Object
Nucleus Threshold Compactness 60% - Mean per Object
Nucleus Axial Small Length - Mean per Object
Nucleus Axial Length Ratio - Mean per Object
Nucleus Radial Mean - Mean per Object
Nucleus Radial Relative Deviation - Mean per Object
Nucleus Profile 1/2 - Mean per Object
Nucleus Profile 2/2 - Mean per Object
Nucleus Symmetry 02 SP-Filter- Mean per Object
Nucleus Symmetry 03 SP-Filter- Mean per Object
Nucleus Symmetry 04 SP-Filter- Mean per Object
Nucleus Symmetry 05 SP-Filter- Mean per Object
Nucleus Symmetry 12 SP-Filter- Mean per Object
Nucleus Symmetry 13 SP-Filter- Mean per Object
Nucleus Symmetry 14 SP-Filter- Mean per Object
Nucleus Symmetry 15 SP-Filter- Mean per Object
Nucleus Threshold Compactness 30% SP-Filter- Mean per Object
Nucleus Threshold Compactness 40% SP-Filter- Mean per Object
Nucleus Threshold Compactness 50% SP-Filter- Mean per Object
Nucleus Threshold Compactness 60% SP-Filter- Mean per Object
Nucleus Axial Small Length SP-Filter- Mean per Object
Nucleus Axial Length Ratio SP-Filter- Mean per Object
Nucleus Radial Mean SP-Filter- Mean per Object
Nucleus Radial Relative Deviation SP-Filter- Mean per Object
Nucleus Radial Mean Ratio SP-Filter- Mean per Object
Nucleus Profile 1/2 SP-Filter- Mean per Object
Nucleus Profile 2/2 SP-Filter- Mean per Object
Nucleus Symmetry 02 SER-Bright- Mean per Object
Nucleus Symmetry 03 SER-Bright- Mean per Object
Nucleus Symmetry 04 SER-Bright- Mean per Object
Nucleus Symmetry 05 SER-Bright- Mean per Object
Nucleus Symmetry 12 SER-Bright- Mean per Object
Nucleus Symmetry 13 SER-Bright- Mean per Object
Nucleus Symmetry 14 SER-Bright- Mean per Object
Nucleus Symmetry 15 SER-Bright- Mean per Object
Nucleus Threshold Compactness 30% SER-Bright- Mean per Object
Nucleus Threshold Compactness 40% SER-Bright- Mean per Object
Nucleus Threshold Compactness 50% SER-Bright- Mean per Object
Nucleus Threshold Compactness 60% SER-Bright- Mean per Object
Nucleus Axial Small Length SER-Bright- Mean per Object
Nucleus Axial Length Ratio SER-Bright- Mean per Object
Nucleus Radial Mean SER-Bright- Mean per Object
Nucleus Radial Relative Deviation SER-Bright- Mean per Object
Nucleus Radial Mean Ratio SER-Bright- Mean per Object
Nucleus Profile 1/2 SER-Bright- Mean per Object
Nucleus Profile 2/2 SER-Bright- Mean per Object
Nucleus Symmetry 02 SER-Dark- Mean per Object
Nucleus Symmetry 03 SER-Dark- Mean per Object
Nucleus Symmetry 04 SER-Dark- Mean per Object
Nucleus Symmetry 05 SER-Dark- Mean per Object
Nucleus Symmetry 12 SER-Dark- Mean per Object
Nucleus Symmetry 13 SER-Dark- Mean per Object
Nucleus Symmetry 14 SER-Dark- Mean per Object
Nucleus Symmetry 15 SER-Dark- Mean per Object
Nucleus Threshold Compactness 30% SER-Dark- Mean per Object
Nucleus Threshold Compactness 40% SER-Dark- Mean per Object
Nucleus Threshold Compactness 50% SER-Dark- Mean per Object
Nucleus Threshold Compactness 60% SER-Dark- Mean per Object
Nucleus Axial Small Length SER-Dark- Mean per Object
Nucleus Axial Length Ratio SER-Dark- Mean per Object
Nucleus Radial Mean SER-Dark- Mean per Object
Nucleus Radial Relative Deviation SER-Dark- Mean per Object
Nucleus Radial Mean Ratio SER-Dark- Mean per Object
Nucleus Profile 1/2 SER-Dark- Mean per Object
Nucleus Profile 2/2 SER-Dark- Mean per Object
Nucleus Symmetry 02 SER-Ridge- Mean per Object
Nucleus Symmetry 03 SER-Ridge- Mean per Object
Nucleus Symmetry 04 SER-Ridge- Mean per Object
Nucleus Symmetry 05 SER-Ridge- Mean per Object
Nucleus Symmetry 12 SER-Ridge- Mean per Object
Nucleus Symmetry 13 SER-Ridge- Mean per Object
Nucleus Symmetry 14 SER-Ridge- Mean per Object
Nucleus Symmetry 15 SER-Ridge- Mean per Object
Nucleus Threshold Compactness 30% SER-Ridge- Mean per Object
Nucleus Threshold Compactness 40% SER-Ridge- Mean per Object
Nucleus Threshold Compactness 50% SER-Ridge- Mean per Object
Nucleus Threshold Compactness 60% SER-Ridge- Mean per Object
Nucleus Axial Small Length SER-Ridge- Mean per Object
Nucleus Axial Length Ratio SER-Ridge- Mean per Object
Nucleus Radial Mean SER-Ridge- Mean per Object
Nucleus Radial Relative Deviation SER-Ridge- Mean per Object
Nucleus Radial Mean Ratio SER-Ridge- Mean per Object
Nucleus Profile 1/2 SER-Ridge- Mean per Object
Nucleus Profile 2/2 SER-Ridge- Mean per Object
Nucleus Symmetry 02 SER-Valley- Mean per Object
Nucleus Symmetry 03 SER-Valley- Mean per Object
Nucleus Symmetry 04 SER-Valley- Mean per Object
Nucleus Symmetry 05 SER-Valley- Mean per Object
Nucleus Symmetry 12 SER-Valley- Mean per Object
Nucleus Symmetry 13 SER-Valley- Mean per Object
Nucleus Symmetry 14 SER-Valley- Mean per Object
Nucleus Symmetry 15 SER-Valley- Mean per Object
Nucleus Threshold Compactness 30% SER-Valley- Mean per Object
Nucleus Threshold Compactness 40% SER-Valley- Mean per Object
Nucleus Threshold Compactness 50% SER-Valley- Mean per Object
Nucleus Threshold Compactness 60% SER-Valley- Mean per Object
Nucleus Axial Small Length SER-Valley- Mean per Object
Nucleus Axial Length Ratio SER-Valley- Mean per Object
Nucleus Radial Mean SER-Valley- Mean per Object
Nucleus Radial Relative Deviation SER-Valley- Mean per Object
Nucleus Radial Mean Ratio SER-Valley- Mean per Object
Nucleus Profile 1/2 SER-Valley- Mean per Object
Nucleus Profile 2/2 SER-Valley- Mean per Object
Nucleus Symmetry 02 SER-Spot- Mean per Object
Nucleus Symmetry 03 SER-Spot- Mean per Object
Nucleus Symmetry 04 SER-Spot- Mean per Object
Nucleus Symmetry 05 SER-Spot- Mean per Object
Nucleus Symmetry 12 SER-Spot- Mean per Object
Nucleus Symmetry 13 SER-Spot- Mean per Object
Nucleus Symmetry 14 SER-Spot- Mean per Object
Nucleus Symmetry 15 SER-Spot- Mean per Object
Nucleus Threshold Compactness 30% SER-Spot- Mean per Object
Nucleus Threshold Compactness 40% SER-Spot- Mean per Object
Nucleus Threshold Compactness 50% SER-Spot- Mean per Object
Nucleus Threshold Compactness 60% SER-Spot- Mean per Object
Nucleus Axial Small Length SER-Spot- Mean per Object
Nucleus Axial Length Ratio SER-Spot- Mean per Object
Nucleus Radial Mean SER-Spot- Mean per Object
Nucleus Radial Relative Deviation SER-Spot- Mean per Object
Nucleus Radial Mean Ratio SER-Spot- Mean per Object
Nucleus Profile 1/2 SER-Spot- Mean per Object
Nucleus Profile 2/2 SER-Spot- Mean per Object
Nucleus Symmetry 02 SER-Hole- Mean per Object
Nucleus Symmetry 03 SER-Hole- Mean per Object
Nucleus Symmetry 04 SER-Hole- Mean per Object
Nucleus Symmetry 05 SER-Hole- Mean per Object
Nucleus Symmetry 12 SER-Hole- Mean per Object
Nucleus Symmetry 13 SER-Hole- Mean per Object
Nucleus Symmetry 14 SER-Hole- Mean per Object
Nucleus Symmetry 15 SER-Hole- Mean per Object
Nucleus Threshold Compactness 30% SER-Hole- Mean per Object
Nucleus Threshold Compactness 40% SER-Hole- Mean per Object
Nucleus Threshold Compactness 50% SER-Hole- Mean per Object
Nucleus Threshold Compactness 60% SER-Hole- Mean per Object
Nucleus Axial Small Length SER-Hole- Mean per Object
Nucleus Axial Length Ratio SER-Hole- Mean per Object
Nucleus Radial Mean SER-Hole- Mean per Object
Nucleus Radial Relative Deviation SER-Hole- Mean per Object
Nucleus Radial Mean Ratio SER-Hole- Mean per Object
Nucleus Profile 1/2 SER-Hole- Mean per Object
Nucleus Profile 2/2 SER-Hole- Mean per Object
Nucleus Symmetry 02 SER-Saddle- Mean per Object
Nucleus Symmetry 03 SER-Saddle- Mean per Object
Nucleus Symmetry 04 SER-Saddle- Mean per Object
Nucleus Symmetry 05 SER-Saddle- Mean per Object
Nucleus Symmetry 12 SER-Saddle- Mean per Object
Nucleus Symmetry 13 SER-Saddle- Mean per Object
Nucleus Symmetry 14 SER-Saddle- Mean per Object
Nucleus Symmetry 15 SER-Saddle- Mean per Object
Nucleus Threshold Compactness 30% SER-Saddle- Mean per Object
Nucleus Threshold Compactness 40% SER-Saddle- Mean per Object
Nucleus Threshold Compactness 50% SER-Saddle- Mean per Object
Nucleus Threshold Compactness 60% SER-Saddle- Mean per Object
Nucleus Axial Small Length SER-Saddle- Mean per Object
Nucleus Axial Length Ratio SER-Saddle- Mean per Object
Nucleus Radial Mean SER-Saddle- Mean per Object
Nucleus Radial Relative Deviation SER-Saddle- Mean per Object
Nucleus Radial Mean Ratio SER-Saddle- Mean per Object
Nucleus Profile 1/2 SER-Saddle- Mean per Object
Nucleus Profile 2/2 SER-Saddle- Mean per Object
Nucleus Symmetry 02 SER-Edge- Mean per Object
Nucleus Symmetry 03 SER-Edge- Mean per Object
Nucleus Symmetry 04 SER-Edge- Mean per Object
Nucleus Symmetry 05 SER-Edge- Mean per Object
Nucleus Symmetry 12 SER-Edge- Mean per Object
Nucleus Symmetry 13 SER-Edge- Mean per Object
Nucleus Symmetry 14 SER-Edge- Mean per Object
Nucleus Symmetry 15 SER-Edge- Mean per Object
Nucleus Threshold Compactness 30% SER-Edge- Mean per Object
Nucleus Threshold Compactness 40% SER-Edge- Mean per Object
Nucleus Threshold Compactness 50% SER-Edge- Mean per Object
Nucleus Threshold Compactness 60% SER-Edge- Mean per Object
Nucleus Axial Small Length SER-Edge- Mean per Object
Nucleus Axial Length Ratio SER-Edge- Mean per Object
Nucleus Radial Mean SER-Edge- Mean per Object
Nucleus Radial Relative Deviation SER-Edge- Mean per Object
Nucleus Radial Mean Ratio SER-Edge- Mean per Object
Nucleus Profile 1/2 SER-Edge- Mean per Object
Nucleus Profile 2/2 SER-Edge- Mean per Object
Nucleus Haralick Correlation 1 px- Mean per Object
Nucleus Haralick Contrast 1 px- Mean per Object
Nucleus Haralick Sum Variance 1 px- Mean per Object
Nucleus Haralick Homogeneity 1 px- Mean per Object
Nucleus HOECHST 33342 Gabor Min 2 px w2- Mean per Object
Nucleus HOECHST 33342 Gabor Max 2 px w2- Mean per Object
Nucleus SER Spot 2 px- Mean per Object
Nucleus SER Hole 2 px- Mean per Object
Nucleus SER Edge 2 px- Mean per Object
Nucleus SER Ridge 2 px- Mean per Object
Nucleus SER Valley 2 px- Mean per Object
Nucleus SER Saddle 2 px- Mean per Object
Nucleus SER Bright 2 px- Mean per Object
Nucleus SER Dark 2 px- Mean per Object
