# Supplementary material for: Machine learning-assisted high-content imaging analysis of 3D MCF7 microtissues for estrogenic effect prediction
Source: Sci Rep. 2024 Feb 6;14:2999. doi: 10.1038/s41598-024-53323-6 (PMC10844358; doi:10.1038/s41598-024-53323-6)
Supplement: Supplementary file 6 — Supplementary Information 6. [file 41598_2024_53323_MOESM6_ESM.csv]

Feature Name	VIP Score
Image_Region_Profile_5.5_SP.Filter	1.98322962020053
Image_Region_Profile_4.5_SER.Spot	1.94392170949124
Image_Region_Area	1.91641368411624
Image_Region_Profile_4.5_SP.Filter	1.91417585148684
Image_Region_Profile_5.5_SER.Spot	1.88060784128412
Nucleus_HOECHST_33342_Gabor_Max_2_px_w2	1.87731120759021
Image_Region_Profile_5.5_SER.Bright	1.86501554568149
Image_Region_Profile_4.5_SER.Bright	1.84872448363874
Image_Region_Profile_5.5_SER.Ridge	1.83914285871698
Image_Region_Length	1.826614773875
Image_Region_Profile_4.5_SER.Ridge	1.81696748077313
Nucleus_Profile_2.2_SER.Edge	1.80851043076613
Number_of_Final_Nuclei._per_Object	1.80743059731391
Nucleus_Haralick_Contrast_1_px	1.7978403921289
Image_Region_Width	1.77062350769509
Nucleus_Profile_1.2_SER.Saddle	1.77032389554876
Nucleus_Profile_2.2_SER.Saddle	1.75231376307097
Nucleus_Profile_2.2_SER.Spot	1.74587006114285
Nucleus_Haralick_Sum_Variance_1_px	1.73312764175272
Nucleus_HOECHST_33342_Gabor_Min_2_px_w2	1.72365520603036
Nucleus_Profile_2.2_SER.Valley	1.707817932768
Nucleus_SER_Ridge_2_px	1.69907622865289
Nucleus_Radial_Mean_SER.Dark	1.68830294351009
Nucleus_SER_Spot_2_px	1.67525641172767
Nucleus_Radial_Mean_SER.Valley	1.66646069070024
Nucleus_Profile_2.2_SER.Dark	1.65372791401937
Image_Region_Profile_5.5_SER.Edge	1.64764298538138
Nucleus_SER_Edge_2_px	1.6436947648343
Image_Region_Roundness	1.64275255652147
Nucleus_Area	1.63958668032842
Nucleus_Profile_2.2_SER.Ridge	1.63602939299654
Nucleus_Profile_2.2_SER.Bright	1.62580589181116
Nucleus_Profile_1.2_SER.Hole	1.62201161090424
Nucleus_Profile_1.2_SER.Edge	1.61965672292185
Nucleus_SER_Bright_2_px	1.61736069254274
Image_Region_Profile_5.5_SER.Saddle	1.61040020866485
Image_Region_Radial_Mean_SP.Filter	1.60660314302919
Nucleus_SER_Saddle_2_px	1.5997993302888
Image_Region_Radial_Mean_SER.Spot	1.58663403036082
Image_Region_Radial_Mean_SER.Saddle	1.58503528486321
Nucleus_Profile_1.2_SER.Bright	1.58400815196453
Image_Region_Radial_Mean_SER.Edge	1.58284224041939
Image_Region_Radial_Mean_SER.Bright	1.57441712297473
Image_Region_Radial_Mean_SER.Ridge	1.5715914954674
Image_Region_Radial_Mean	1.56879930253932
Image_Region_Radial_Mean_SER.Valley	1.56779445374995
Image_Region_Radial_Mean_SER.Dark	1.56562165184891
Image_Region_Radial_Mean_SER.Hole	1.55929259665685
Image_Region_Profile_1.5_SER.Spot	1.55810404752001
Nucleus_Profile_1.2_SER.Spot	1.55260629461527
Image_Region_Profile_1.5_SER.Bright	1.54993411036642
Nucleus_Profile_1.2_SER.Ridge	1.54200495621324
Image_Region_SER_Edge_1_px	1.53838074590555
Image_Region_SER_Spot_1_px	1.53717039115786
Image_Region_Gabor_Max_2_px_w2	1.53566605789363
Nucleus_Symmetry_05_SER.Edge	1.53515670502883
Image_Region_Profile_1.5_SER.Ridge	1.52458012991783
Image_Region_Profile_4.5_SER.Edge	1.51849639511206
Image_Region_Profile_4.5_SER.Saddle	1.50929421074149
Nucleus_Profile_2.2_SER.Hole	1.50375593011099
Image_Region_Gabor_Min_2_px_w2	1.49197072042051
Image_Region_SER_Ridge_1_px	1.48570947489547
Image_Region_Profile_3.5_SER.Edge	1.48391106842889
Image_Region_SER_Bright_1_px	1.48318655001507
Nucleus_Haralick_Homogeneity_1_px	1.48191106583652
Nucleus_Profile_1.2_SER.Dark	1.47521087413109
Image_Region_Profile_5.5_SER.Hole	1.46211693495666
Image_Region_Profile_5.5_SER.Dark	1.46151311934967
Image_Region_Profile_2.5_SER.Edge	1.45844905703419
Nucleus_Symmetry_05_SP.Filter	1.45594870327038
Nucleus_Length	1.4458933639964
Nucleus_Profile_1.2_SER.Valley	1.44283388766227
Image_Region_Profile_5.5_SER.Valley	1.43865989736224
Intensity_Image_Region_Hoeschst_Mean	1.42683316248109
Image_Region_Axial_Small_Length_SP.Filter	1.41836769443485
Image_Region_Profile_2.5_SER.Dark	1.41418223592732
Nucleus_Symmetry_05	1.40705269908906
Image_Region_Profile_2.5_SER.Valley	1.40330815924774
Image_Region_Axial_Small_Length	1.39663261755336
Image_Region_Haralick_Sum_Variance_1_px	1.39555629384225
Image_Region_SER_Saddle_1_px	1.39006925203276
Image_Region_Profile_3.5_SER.Dark	1.3893396408534
Image_Region_Profile_3.5_SER.Valley	1.38547927434808
Image_Region_Axial_Small_Length_SER.Hole	1.38076279647927
Image_Region_Profile_2.5_SER.Hole	1.3802139539858
Image_Region_Haralick_Contrast_1_px	1.37916186272217
Image_Region_SER_Dark_1_px	1.37812109471382
Nucleus_Axial_Small_Length_SER.Dark	1.37785000641998
Image_Region_Profile_4.5_SER.Dark	1.37533361271283
Image_Region_Profile_3.5_SP.Filter	1.37442117373546
Image_Region_SER_Valley_1_px	1.3728636253038
Image_Region_Axial_Small_Length_SER.Saddle	1.37193172915514
Nucleus_Radial_Mean	1.37182995180513
Image_Region_Axial_Small_Length_SER.Edge	1.37167163472024
Nucleus_Threshold_Compactness_40._SER.Spot	1.37100171792785
Image_Region_Profile_4.5_SER.Hole	1.36852833954303
Image_Region_Axial_Small_Length_SER.Dark	1.36688836450786
Image_Region_Profile_3.5_SER.Bright	1.3666142509811
Nucleus_Axial_Small_Length_SER.Valley	1.36567586268917
Image_Region_Axial_Small_Length_SER.Valley	1.36251192948591
Image_Region_Axial_Small_Length_SER.Spot	1.36174665244382
Image_Region_Profile_3.5_SER.Hole	1.35743878221798
Image_Region_Profile_3.5_SER.Ridge	1.35341230270469
Image_Region_Profile_3.5_SER.Spot	1.34956345820526
Image_Region_Axial_Small_Length_SER.Bright	1.34819108267631
Image_Region_Axial_Small_Length_SER.Ridge	1.34507498824161
Image_Region_Profile_4.5_SER.Valley	1.34464923492501
Nucleus_Symmetry_04_SER.Edge	1.3412030573983
Image_Region_Profile_3.5_SER.Saddle	1.33959835856039
Image_Region_SER_Hole_1_px	1.33734544307186
Nucleus_Profile_1.2_SP.Filter	1.32234640226071
Image_Region_Profile_1.5_SER.Saddle	1.31316395406766
Image_Region_Profile_1.5_SER.Edge	1.31267778494342
Image_Region_Profile_5.5	1.28378623054145
Image_Region_Threshold_Compactness_30._SER.Ridge	1.28005537338709
Nucleus_Profile_2.2_SP.Filter	1.27893451403547
Nucleus_Radial_Relative_Deviation_SER.Valley	1.27881437472124
Nucleus_Axial_Length_Ratio_SER.Bright	1.2733359656872
Nucleus_Radial_Relative_Deviation_SER.Dark	1.26848544142872
Image_Region_Profile_2.5_SER.Saddle	1.26746425533015
Nucleus_Radial_Mean_SER.Hole	1.25369921414174
Image_Region_Profile_2.5_SER.Bright	1.24395664477439
Image_Region_Profile_4.5	1.23979129285137
Image_Region_Profile_2.5_SER.Ridge	1.23927874865563
Image_Region_Profile_1.5_SP.Filter	1.23457417500592
Nucleus_Symmetry_15_SER.Edge	1.23048987408276
Image_Region_Threshold_Compactness_30._SER.Spot	1.22527055512867
Image_Region_Haralick_Correlation_1_px	1.2243627777661
Nucleus_Threshold_Compactness_30._SER.Spot	1.22209414028321
Nucleus_Radial_Mean_Ratio_SER.Valley	1.21593328698299
Nucleus_Axial_Length_Ratio_SER.Spot	1.21036553921727
Image_Region_Threshold_Compactness_30.	1.2044263647568
Nucleus_Axial_Length_Ratio_SER.Ridge	1.20375986676618
Image_Region_Profile_1.5_SER.Hole	1.20296466920078
Nucleus_Threshold_Compactness_60.	1.20170144769021
Nucleus_Axial_Small_Length_SER.Edge	1.19105227757942
Image_Region_Profile_2.5_SER.Spot	1.18518876558001
Image_Region_Haralick_Homogeneity_1_px	1.18152196441105
Image_Region_Profile_1.5_SER.Dark	1.18079065499653
Nucleus_Radial_Mean_Ratio_SER.Dark	1.17527949483229
Image_Region_Profile_1.5_SER.Valley	1.16624566011182
Nucleus_Radial_Mean_SP.Filter	1.16223585856212
Nucleus_Threshold_Compactness_50._SER.Bright	1.15956632137682
Nucleus_Threshold_Compactness_60._SER.Ridge	1.15853241524304
Nucleus_Radial_Mean_Ratio_SP.Filter	1.15709873448693
Nucleus_Radial_Mean_Ratio_SER.Ridge	1.12910872870057
Nucleus_Symmetry_03_SER.Edge	1.12675623226413
Image_Region_Profile_2.5_SP.Filter	1.12475976630304
Image_Region_Threshold_Compactness_40._SER.Spot	1.11616363980086
Nucleus_Radial_Mean_SER.Saddle	1.11531834638633
Nucleus_Symmetry_05_SER.Spot	1.11105453344861
Image_Region_Threshold_Compactness_40.	1.11048321755278
Nucleus_Symmetry_05_SER.Bright	1.10202961551462
Nucleus_Symmetry_05_SER.Ridge	1.10120026349616
Nucleus_Threshold_Compactness_60._SER.Edge	1.09779359632443
Image_Region_Threshold_Compactness_30._SER.Bright	1.09263557423504
Nucleus_Threshold_Compactness_30._SER.Saddle	1.09044193550276
Image_Region_Threshold_Compactness_30._SER.Hole	1.08939233113907
Nucleus_Threshold_Compactness_60._SER.Hole	1.08596698191378
Intensity_Nuclei_hoechst_Mean	1.08533748440532
Nucleus_Radial_Mean_Ratio_SER.Bright	1.07901304689957
Image_Region_Threshold_Compactness_30._SER.Dark	1.07383514910388
Nucleus_Radial_Mean_SER.Ridge	1.07180687058289
Intensity_Image_Region_Alexa_568_Mean	1.06824547714374
Nucleus_Axial_Small_Length_SER.Saddle	1.05538957583103
Nucleus_Threshold_Compactness_60._SER.Bright	1.05316647706614
Nucleus_Symmetry_03	1.05252284104216
Image_Region_Threshold_Compactness_30._SP.Filter	1.05143174608757
Nucleus_SER_Hole_2_px	1.05090152667508
Nucleus_Axial_Length_Ratio_SP.Filter	1.05042845763942
Nucleus_Symmetry_15_SP.Filter	1.04964439474995
Nucleus_Threshold_Compactness_40._SER.Bright	1.04820918120199
Nucleus_Symmetry_03_SER.Bright	1.0472535022686
Nucleus_SER_Dark_2_px	1.04600806602889
Nucleus_Axial_Length_Ratio	1.04281828042094
Nucleus_SER_Valley_2_px	1.03701713436348
Nucleus_Threshold_Compactness_50.	1.03313032433824
Nucleus_Symmetry_04	1.02328254429066
Nucleus_Symmetry_03_SP.Filter	1.02192864798733
Nucleus_Radial_Mean_Ratio_SER.Spot	1.01929508756891
Nucleus_Symmetry_04_SP.Filter	1.01568782795161
Nucleus_Symmetry_15_SER.Bright	1.01200961645619
