# Supplementary material for: Machine learning-assisted high-content imaging analysis of 3D MCF7 microtissues for estrogenic effect prediction
Source: Sci Rep. 2024 Feb 6;14:2999. doi: 10.1038/s41598-024-53323-6 (PMC10844358; doi:10.1038/s41598-024-53323-6)
Supplement: Supplementary file 7 — Supplementary Information 7. [file 41598_2024_53323_MOESM7_ESM.csv]

Feature Name	VIP Score
Image_Region_Profile_4.5_SER.Spot	2.40004178204332
Image_Region_Profile_4.5_SER.Bright	2.32076843175062
Image_Region_Profile_5.5_SP.Filter	2.28890955346253
Image_Region_Profile_4.5_SER.Ridge	2.22918321476249
Image_Region_Profile_5.5_SER.Bright	2.190948719778
Image_Region_Profile_5.5_SER.Spot	2.17456854708539
Number_of_Final_Nuclei._per_Object	2.14713168909815
Image_Region_Width	2.13825341301049
Image_Region_Profile_5.5_SER.Ridge	2.12647135062991
Image_Region_Profile_4.5_SP.Filter	2.07620716676495
Nucleus_Profile_1.2_SER.Saddle	2.01377844719383
Nucleus_Haralick_Sum_Variance_1_px	1.97291186455252
Nucleus_Profile_2.2_SER.Edge	1.97063410705618
Image_Region_Length	1.96468615323889
Nucleus_Profile_2.2_SER.Saddle	1.9560061520774
Nucleus_Profile_2.2_SER.Valley	1.94262598295418
Nucleus_Haralick_Contrast_1_px	1.94154289338924
Image_Region_Area	1.94043964324093
Nucleus_Profile_2.2_SER.Dark	1.86971999479482
Nucleus_Profile_1.2_SER.Hole	1.84934795992205
Image_Region_Profile_5.5_SER.Saddle	1.84423534244082
Nucleus_SER_Ridge_2_px	1.83232686672389
Nucleus_Threshold_Compactness_60.	1.81719491258961
Image_Region_Roundness	1.80890326093216
Nucleus_SER_Bright_2_px	1.79512449215364
Nucleus_Profile_2.2_SER.Bright	1.78384990405507
Nucleus_Profile_2.2_SER.Spot	1.74138412472697
Nucleus_Profile_2.2_SER.Ridge	1.73674179607228
Nucleus_Haralick_Homogeneity_1_px	1.72393650993963
Nucleus_SER_Spot_2_px	1.71615846179065
Image_Region_Haralick_Sum_Variance_1_px	1.71070741124311
Image_Region_Radial_Mean_SP.Filter	1.68909866354587
Nucleus_Radial_Mean_SER.Valley	1.68689053686468
Nucleus_Radial_Mean_SER.Dark	1.67779870332728
Nucleus_Radial_Mean_Ratio_SP.Filter	1.66517655493049
Nucleus_Profile_2.2_SER.Hole	1.65606131735663
Nucleus_SER_Edge_2_px	1.65157062719523
Image_Region_Profile_4.5_SER.Saddle	1.64399528806904
Nucleus_Profile_1.2_SER.Ridge	1.63759526688901
Image_Region_Radial_Mean_SER.Valley	1.63724374212624
Image_Region_Radial_Mean_SER.Dark	1.63118243356035
Image_Region_Radial_Mean_SER.Edge	1.62624623673832
Nucleus_Profile_1.2_SER.Bright	1.62312682608874
Image_Region_Radial_Mean	1.62052071376538
Image_Region_SER_Spot_1_px	1.6197864343971
Image_Region_Radial_Mean_SER.Hole	1.61970294375905
Image_Region_Radial_Mean_SER.Saddle	1.61804483497073
Nucleus_Profile_1.2_SER.Edge	1.60545435451992
Image_Region_Radial_Mean_SER.Spot	1.59038523856107
Image_Region_Radial_Mean_SER.Bright	1.58591659601258
Image_Region_Radial_Mean_SER.Ridge	1.58510731068918
Nucleus_Profile_1.2_SER.Spot	1.58050853404013
Nucleus_Radial_Mean_Ratio_SER.Ridge	1.5718988487661
Nucleus_Radial_Mean_Ratio_SER.Valley	1.55849788782673
Nucleus_Radial_Mean_Ratio_SER.Dark	1.54870479731511
Image_Region_Axial_Small_Length_SER.Valley	1.52545466352222
Image_Region_Axial_Small_Length_SP.Filter	1.52233680817264
Image_Region_Axial_Small_Length_SER.Dark	1.51778995606517
Image_Region_Axial_Small_Length_SER.Hole	1.50684838797518
Image_Region_Axial_Small_Length_SER.Edge	1.49490352712328
Image_Region_Axial_Small_Length_SER.Saddle	1.4737441065874
Image_Region_Profile_5.5_SER.Edge	1.47334336939504
Image_Region_Axial_Small_Length	1.46781609936593
Image_Region_Profile_3.5_SER.Valley	1.46462053683732
Nucleus_Threshold_Compactness_50.	1.46252525987196
Nucleus_SER_Saddle_2_px	1.45473938595081
Image_Region_Axial_Small_Length_SER.Ridge	1.44750384863959
Image_Region_Axial_Small_Length_SER.Bright	1.44237954347455
Image_Region_SER_Bright_1_px	1.43702852765205
Image_Region_Axial_Small_Length_SER.Spot	1.43114033890849
Nucleus_HOECHST_33342_Gabor_Max_2_px_w2	1.4250749917966
Image_Region_Profile_3.5_SER.Dark	1.42366058385121
Image_Region_Gabor_Max_2_px_w2	1.41825190156061
Image_Region_Profile_3.5	1.41525375968056
Nucleus_Profile_1.2_SER.Dark	1.41069058527798
Image_Region_Threshold_Compactness_30.	1.40362305863578
Image_Region_Gabor_Min_2_px_w2	1.38760960236841
Image_Region_SER_Ridge_1_px	1.37254417628223
Nucleus_Profile_1.2_SP.Filter	1.34984626254876
Nucleus_Axial_Small_Length_SER.Dark	1.34015666394995
Image_Region_Profile_3.5_SP.Filter	1.33917732249474
Image_Region_Profile_4.5	1.3370851483137
Nucleus_Radial_Mean_Ratio_SER.Bright	1.32780548972743
Nucleus_Radial_Relative_Deviation_SER.Valley	1.3276798733962
Image_Region_Profile_1.5_SER.Spot	1.324162514972
Image_Region_Haralick_Contrast_1_px	1.32337179619272
Image_Region_Threshold_Compactness_30._SER.Spot	1.32106412539125
Nucleus_HOECHST_33342_Gabor_Min_2_px_w2	1.30939628459133
Nucleus_Profile_2.2_SP.Filter	1.30910888715665
Image_Region_Threshold_Compactness_30._SER.Ridge	1.30719680304146
Image_Region_Profile_2.5_SER.Valley	1.29124140902322
Nucleus_Profile_1.2_SER.Valley	1.28026581499028
Nucleus_Axial_Small_Length_SER.Valley	1.27209211116184
Image_Region_SER_Edge_1_px	1.2672174599227
Image_Region_Profile_3.5_SER.Hole	1.26700638464772
Image_Region_SER_Saddle_1_px	1.26522920752696
Image_Region_Profile_5.5	1.25918685687632
Nucleus_Radial_Relative_Deviation_SER.Dark	1.25559198944085
Image_Region_Profile_1.5_SER.Hole	1.25262953288386
Image_Region_Profile_3.5_SER.Edge	1.24702559708708
Image_Region_Profile_2.5_SER.Dark	1.24061073802253
Intensity_Image_Region_Hoeschst_Mean	1.237658501672
Image_Region_Threshold_Compactness_40.	1.22638616362338
Nucleus_Symmetry_03_SER.Bright	1.2184297743107
Nucleus_Threshold_Compactness_30._SER.Spot	1.21730675112553
Nucleus_Axial_Length_Ratio_SER.Bright	1.20376940625157
Nucleus_Threshold_Compactness_40._SER.Spot	1.18820873806374
Image_Region_Threshold_Compactness_30._SP.Filter	1.17564772661697
Image_Region_SER_Valley_1_px	1.16650171286998
Nucleus_Symmetry_03_SER.Spot	1.16436666268406
Image_Region_Profile_2.5_SER.Edge	1.15151512914755
Nucleus_SER_Hole_2_px	1.1416828377423
Nucleus_Radial_Mean_SER.Hole	1.14074462493419
Nucleus_Threshold_Compactness_40._SER.Ridge	1.13647866776319
Nucleus_Haralick_Correlation_1_px	1.13423757270078
Nucleus_Radial_Mean_Ratio_SER.Spot	1.12560480491932
Nucleus_Symmetry_13_SER.Edge	1.12438317288989
Nucleus_Length	1.12357881938545
Nucleus_Symmetry_12_SER.Bright	1.12227078796959
Nucleus_Profile_2.2	1.11955268871798
Nucleus_Threshold_Compactness_60._SER.Edge	1.11923216743824
Nucleus_Axial_Length_Ratio_SER.Ridge	1.11601809344114
Image_Region_Threshold_Compactness_30._SER.Bright	1.1124233298569
Nucleus_Symmetry_05_SER.Spot	1.10755171797754
Nucleus_Radial_Relative_Deviation_SER.Ridge	1.1060697314384
Nucleus_Radial_Mean_SER.Saddle	1.10506772070429
Nucleus_Symmetry_03	1.09850972499232
Nucleus_Axial_Length_Ratio_SER.Spot	1.09294250757093
Image_Region_SER_Dark_1_px	1.09173400470614
Nucleus_Symmetry_03_SER.Edge	1.08936492456817
Image_Region_Profile_5.5_SER.Valley	1.08494232007255
Image_Region_Profile_1.5_SER.Bright	1.07896370268678
Image_Region_Threshold_Compactness_40._SER.Spot	1.07603164980438
Nucleus_Threshold_Compactness_50._SER.Ridge	1.07422391491876
Image_Region_Profile_3.5_SER.Saddle	1.07193709670767
Image_Region_Profile_2.5_SER.Hole	1.06729848405361
Image_Region_Haralick_Correlation_1_px	1.06391032564899
Image_Region_Haralick_Homogeneity_1_px	1.05905253718806
Image_Region_Profile_4.5_SER.Edge	1.05378256908952
Nucleus_Radial_Relative_Deviation_SP.Filter	1.04711974317235
Nucleus_Threshold_Compactness_30._SER.Saddle	1.04648208812912
Nucleus_Symmetry_05_SER.Bright	1.04387349504468
Nucleus_Radial_Relative_Deviation_SER.Bright	1.0431266151094
Nucleus_Symmetry_03_SER.Ridge	1.04288507872693
Image_Region_Profile_3.5_SER.Spot	1.03993692470738
Nucleus_Threshold_Compactness_30._SER.Ridge	1.03892912907146
Nucleus_Threshold_Compactness_40._SER.Bright	1.03145486504808
Image_Region_Profile_5.5_SER.Dark	1.02225421563762
Image_Region_Threshold_Compactness_30._SER.Hole	1.02171797784039
Nucleus_Symmetry_03_SP.Filter	1.01870101113908
Nucleus_Symmetry_12_SER.Spot	1.0164272552405
Nucleus_Axial_Length_Ratio_SP.Filter	1.01268975331297
Image_Region_Profile_1.5_SER.Ridge	1.00391165424964
Nucleus_Symmetry_12_SER.Ridge	1.00294978887665
Nucleus_Radial_Mean	1.00134401163515
