# Supplementary material for: Machine learning-assisted high-content imaging analysis of 3D MCF7 microtissues for estrogenic effect prediction
Source: Sci Rep. 2024 Feb 6;14:2999. doi: 10.1038/s41598-024-53323-6 (PMC10844358; doi:10.1038/s41598-024-53323-6)
Supplement: Supplementary file 10 — Supplementary Information 10. [file 41598_2024_53323_MOESM10_ESM.xlsx]

## Sheet: Sheet1
Distance score between treatment					Top five original measurement contributing to principal components
	DCC	High E2	Low E2		Nucleus_Radial_Relative_Deviation_SER.Bright
					Nucleus_Radial_Relative_Deviation_SER.Ridge
High E2	16.603				Nucleus_Radial_Relative_Deviation_SER.Edge
Low E2	1.587	16.257			Nucleus_Radial_Relative_Deviation_SER.Spot
Medium E2	9.96	9.274	8.965		Nucleus_Symmetry_13_SER.Ridge
	DCC	High PPT	Low PPT		Image_Region_Profile_3.5_SER.Edge
					Image_Region_SER_Edge_1_px
High PPT	14.751				Image_Region_SER_Valley_1_px
Low PPT	2.405	14.304			Image_Region_Profile_3.5_SER.Saddle
Medium PPT	6.067	10.779	4.415		Image_Region_SER_Dark_1_px
