# Supplementary material for: Machine learning-assisted high-content imaging analysis of 3D MCF7 microtissues for estrogenic effect prediction
Source: Sci Rep. 2024 Feb 6;14:2999. doi: 10.1038/s41598-024-53323-6 (PMC10844358; doi:10.1038/s41598-024-53323-6)
Supplement: Supplementary file 11 — Supplementary Information 11. [file 41598_2024_53323_MOESM11_ESM.csv]

Feature Name	E2_VIP Score	PPT_VIP Score
Image_Region_Profile_5.5_SP.Filter	1.98322962	2.288909553
Image_Region_Profile_4.5_SER.Spot	1.943921709	2.400041782
Image_Region_Area	1.916413684	1.940439643
Image_Region_Profile_4.5_SP.Filter	1.914175851	2.076207167
Image_Region_Profile_5.5_SER.Spot	1.880607841	2.174568547
Nucleus_HOECHST_33342_Gabor_Max_2_px_w2	1.877311208	1.425074992
Image_Region_Profile_5.5_SER.Bright	1.865015546	2.19094872
Image_Region_Profile_4.5_SER.Bright	1.848724484	2.320768432
Image_Region_Profile_5.5_SER.Ridge	1.839142859	2.126471351
Image_Region_Length	1.826614774	1.964686153
Image_Region_Profile_4.5_SER.Ridge	1.816967481	2.229183215
Nucleus_Profile_2.2_SER.Edge	1.808510431	1.970634107
Number_of_Final_Nuclei._per_Object	1.807430597	2.147131689
Nucleus_Haralick_Contrast_1_px	1.797840392	1.941542893
Image_Region_Width	1.770623508	2.138253413
Nucleus_Profile_1.2_SER.Saddle	1.770323896	2.013778447
Nucleus_Profile_2.2_SER.Saddle	1.752313763	1.956006152
Nucleus_Profile_2.2_SER.Spot	1.745870061	1.741384125
Nucleus_Haralick_Sum_Variance_1_px	1.733127642	1.972911865
Nucleus_HOECHST_33342_Gabor_Min_2_px_w2	1.723655206	1.309396285
Nucleus_Profile_2.2_SER.Valley	1.707817933	1.942625983
Nucleus_SER_Ridge_2_px	1.699076229	1.832326867
Nucleus_Radial_Mean_SER.Dark	1.688302944	1.677798703
Nucleus_SER_Spot_2_px	1.675256412	1.716158462
Nucleus_Radial_Mean_SER.Valley	1.666460691	1.686890537
Nucleus_Profile_2.2_SER.Dark	1.653727914	1.869719995
Image_Region_Profile_5.5_SER.Edge	1.647642985	1.473343369
Nucleus_SER_Edge_2_px	1.643694765	1.651570627
Image_Region_Roundness	1.642752557	1.808903261
Nucleus_Profile_2.2_SER.Ridge	1.636029393	1.736741796
Nucleus_Profile_2.2_SER.Bright	1.625805892	1.783849904
Nucleus_Profile_1.2_SER.Hole	1.622011611	1.84934796
Nucleus_Profile_1.2_SER.Edge	1.619656723	1.605454355
Nucleus_SER_Bright_2_px	1.617360693	1.795124492
Image_Region_Profile_5.5_SER.Saddle	1.610400209	1.844235342
Image_Region_Radial_Mean_SP.Filter	1.606603143	1.689098664
Nucleus_SER_Saddle_2_px	1.59979933	1.454739386
Image_Region_Radial_Mean_SER.Spot	1.58663403	1.590385239
Image_Region_Radial_Mean_SER.Saddle	1.585035285	1.618044835
Nucleus_Profile_1.2_SER.Bright	1.584008152	1.623126826
Image_Region_Radial_Mean_SER.Edge	1.58284224	1.626246237
Image_Region_Radial_Mean_SER.Bright	1.574417123	1.585916596
Image_Region_Radial_Mean_SER.Ridge	1.571591495	1.585107311
Image_Region_Radial_Mean	1.568799303	1.620520714
Image_Region_Radial_Mean_SER.Valley	1.567794454	1.637243742
Image_Region_Radial_Mean_SER.Dark	1.565621652	1.631182434
Image_Region_Radial_Mean_SER.Hole	1.559292597	1.619702944
Image_Region_Profile_1.5_SER.Spot	1.558104048	1.324162515
Nucleus_Profile_1.2_SER.Spot	1.552606295	1.580508534
Image_Region_Profile_1.5_SER.Bright	1.54993411	1.078963703
Nucleus_Profile_1.2_SER.Ridge	1.542004956	1.637595267
Image_Region_SER_Edge_1_px	1.538380746	1.26721746
Image_Region_SER_Spot_1_px	1.537170391	1.619786434
Image_Region_Gabor_Max_2_px_w2	1.535666058	1.418251902
Image_Region_Profile_1.5_SER.Ridge	1.52458013	1.003911654
Image_Region_Profile_4.5_SER.Edge	1.518496395	1.053782569
Image_Region_Profile_4.5_SER.Saddle	1.509294211	1.643995288
Nucleus_Profile_2.2_SER.Hole	1.50375593	1.656061317
Image_Region_Gabor_Min_2_px_w2	1.49197072	1.387609602
Image_Region_SER_Ridge_1_px	1.485709475	1.372544176
Image_Region_Profile_3.5_SER.Edge	1.483911068	1.247025597
Image_Region_SER_Bright_1_px	1.48318655	1.437028528
Nucleus_Haralick_Homogeneity_1_px	1.481911066	1.72393651
Nucleus_Profile_1.2_SER.Dark	1.475210874	1.410690585
Image_Region_Profile_5.5_SER.Dark	1.461513119	1.022254216
Image_Region_Profile_2.5_SER.Edge	1.458449057	1.151515129
Nucleus_Length	1.445893364	1.123578819
Nucleus_Profile_1.2_SER.Valley	1.442833888	1.280265815
Image_Region_Profile_5.5_SER.Valley	1.438659897	1.08494232
Intensity_Image_Region_Hoeschst_Mean	1.426833162	1.237658502
Image_Region_Axial_Small_Length_SP.Filter	1.418367694	1.522336808
Image_Region_Profile_2.5_SER.Dark	1.414182236	1.240610738
Image_Region_Profile_2.5_SER.Valley	1.403308159	1.291241409
Image_Region_Axial_Small_Length	1.396632618	1.467816099
Image_Region_Haralick_Sum_Variance_1_px	1.395556294	1.710707411
Image_Region_SER_Saddle_1_px	1.390069252	1.265229208
Image_Region_Profile_3.5_SER.Dark	1.389339641	1.423660584
Image_Region_Profile_3.5_SER.Valley	1.385479274	1.464620537
Image_Region_Axial_Small_Length_SER.Hole	1.380762796	1.506848388
Image_Region_Profile_2.5_SER.Hole	1.380213954	1.067298484
Image_Region_Haralick_Contrast_1_px	1.379161863	1.323371796
Image_Region_SER_Dark_1_px	1.378121095	1.091734005
Nucleus_Axial_Small_Length_SER.Dark	1.377850006	1.340156664
Image_Region_Profile_3.5_SP.Filter	1.374421174	1.339177322
Image_Region_SER_Valley_1_px	1.372863625	1.166501713
Image_Region_Axial_Small_Length_SER.Saddle	1.371931729	1.473744107
Nucleus_Radial_Mean	1.371829952	1.001344012
Image_Region_Axial_Small_Length_SER.Edge	1.371671635	1.494903527
Nucleus_Threshold_Compactness_40._SER.Spot	1.371001718	1.188208738
Image_Region_Axial_Small_Length_SER.Dark	1.366888365	1.517789956
Nucleus_Axial_Small_Length_SER.Valley	1.365675863	1.272092111
Image_Region_Axial_Small_Length_SER.Valley	1.362511929	1.525454664
Image_Region_Axial_Small_Length_SER.Spot	1.361746652	1.431140339
Image_Region_Profile_3.5_SER.Hole	1.357438782	1.267006385
Image_Region_Profile_3.5_SER.Spot	1.349563458	1.039936925
Image_Region_Axial_Small_Length_SER.Bright	1.348191083	1.442379543
Image_Region_Axial_Small_Length_SER.Ridge	1.345074988	1.447503849
Image_Region_Profile_3.5_SER.Saddle	1.339598359	1.071937097
Nucleus_Profile_1.2_SP.Filter	1.322346402	1.349846263
Image_Region_Profile_5.5	1.283786231	1.259186857
Image_Region_Threshold_Compactness_30._SER.Ridge	1.280055373	1.307196803
Nucleus_Profile_2.2_SP.Filter	1.278934514	1.309108887
Nucleus_Radial_Relative_Deviation_SER.Valley	1.278814375	1.327679873
Nucleus_Axial_Length_Ratio_SER.Bright	1.273335966	1.203769406
Nucleus_Radial_Relative_Deviation_SER.Dark	1.268485441	1.255591989
Nucleus_Radial_Mean_SER.Hole	1.253699214	1.140744625
Image_Region_Profile_4.5	1.239791293	1.337085148
Image_Region_Threshold_Compactness_30._SER.Spot	1.225270555	1.321064125
Image_Region_Haralick_Correlation_1_px	1.224362778	1.063910326
Nucleus_Threshold_Compactness_30._SER.Spot	1.22209414	1.217306751
Nucleus_Radial_Mean_Ratio_SER.Valley	1.215933287	1.558497888
Nucleus_Axial_Length_Ratio_SER.Spot	1.210365539	1.092942508
Image_Region_Threshold_Compactness_30.	1.204426365	1.403623059
Nucleus_Axial_Length_Ratio_SER.Ridge	1.203759867	1.116018093
Image_Region_Profile_1.5_SER.Hole	1.202964669	1.252629533
Nucleus_Threshold_Compactness_60.	1.201701448	1.817194913
Image_Region_Haralick_Homogeneity_1_px	1.181521964	1.059052537
Nucleus_Radial_Mean_Ratio_SER.Dark	1.175279495	1.548704797
Nucleus_Radial_Mean_Ratio_SP.Filter	1.157098734	1.665176555
Nucleus_Radial_Mean_Ratio_SER.Ridge	1.129108729	1.571898849
Nucleus_Symmetry_03_SER.Edge	1.126756232	1.089364925
Image_Region_Threshold_Compactness_40._SER.Spot	1.11616364	1.07603165
Nucleus_Radial_Mean_SER.Saddle	1.115318346	1.105067721
Nucleus_Symmetry_05_SER.Spot	1.111054533	1.107551718
Image_Region_Threshold_Compactness_40.	1.110483218	1.226386164
Nucleus_Symmetry_05_SER.Bright	1.102029616	1.043873495
Nucleus_Threshold_Compactness_60._SER.Edge	1.097793596	1.119232167
Image_Region_Threshold_Compactness_30._SER.Bright	1.092635574	1.11242333
Nucleus_Threshold_Compactness_30._SER.Saddle	1.090441936	1.046482088
Image_Region_Threshold_Compactness_30._SER.Hole	1.089392331	1.021717978
Nucleus_Radial_Mean_Ratio_SER.Bright	1.079013047	1.32780549
Nucleus_Symmetry_03	1.052522841	1.098509725
Image_Region_Threshold_Compactness_30._SP.Filter	1.051431746	1.175647727
Nucleus_SER_Hole_2_px	1.050901527	1.141682838
Nucleus_Axial_Length_Ratio_SP.Filter	1.050428458	1.012689753
Nucleus_Threshold_Compactness_40._SER.Bright	1.048209181	1.031454865
Nucleus_Symmetry_03_SER.Bright	1.047253502	1.218429774
Nucleus_Threshold_Compactness_50.	1.033130324	1.46252526
Nucleus_Symmetry_03_SP.Filter	1.021928648	1.018701011
Nucleus_Radial_Mean_Ratio_SER.Spot	1.019295088	1.125604805
